# Supplementary material for: A general method for quantitative fractionation of mammalian cells
Source: J Cell Biol. 2023 Mar 15;222(6):e202209062. doi: 10.1083/jcb.202209062 (PMC10040634; doi:10.1083/jcb.202209062)
Supplement: Table S1 — lists the proteins and their abundance in Fig. 4. [file JCB_202209062_TableS1.xlsx]

## Sheet: Supp Table 1 Heatmap figure 4
						normalized to cell equivalent									Percentage abundance w/o normalization
PG.ProteinAccessions		Cytoplasm	Mem	NE	NP	Cytoplasm	Mem	NE	NP	% Prot Cyt	% Prot Mem	% Prot NE	% Prot NP		% Prot Cyt	% Prot Mem	% Prot NE	% Prot NP
P60709.1	beta-Actin	8.47482e+08	1.381e+08	4.0221e+07	6.24057e+07	2.37986e+09	8.34173e+08	2.19486e+07	1.19763e+08	70.919	24.8581	0.654061	3.56889		77.8786	12.6906	3.69607	5.73471
P04406.3	GAPDH	3.02526e+08	2.52504e+06	6.35152e+06	5.13364e+07	8.49538e+08	1.52521e+07	3.46603e+06	9.85198e+07	87.8733	1.57763	0.358514	10.1906		83.4004	0.696105	1.75099	14.1525
Q71U36.1	alpha-Tubulin	2.68122e+08	0	2.79742e+06	2.30647e+06	7.52926e+08	0	1.52655e+06	4.42636e+06	99.2156	0	0.201159	0.583276		98.132	0	1.02385	0.844165
P31946.3	1433B_Human	1.76574e+08	3.97465e+06	1.71622e+06	7.60081e+06	4.95847e+08	2.40082e+07	936539	1.45867e+07	92.6162	4.48434	0.17493	2.72456		92.9994	2.0934	0.903909	4.00325
P23528.3	Cofilin	1.46427e+08	498755	736476	2.76984e+06	4.11189e+08	3.01265e+06	401895	5.31561e+06	97.921	0.717434	0.0957075	1.26586		97.3376	0.331548	0.489573	1.84126
P07437.2	beta-Tubulin	9.73969e+07	789180	1.01511e+06	887702	2.73505e+08	4.76691e+06	553945	1.70359e+06	97.496	1.69925	0.197464	0.607277		97.3104	0.788479	1.01421	0.886914
P12277.1	KCRB	1.21116e+08	350550	1.52911e+06	1.29562e+07	3.40112e+08	2.11744e+06	834434	2.48642e+07	92.4398	0.575504	0.226793	6.75789		89.0874	0.257849	1.12474	9.52997
P60174.4	TPIS	8.46601e+07	117402	1.54799e+06	1.63017e+07	2.37738e+08	709149	844737	3.12846e+07	87.8635	0.262088	0.312199	11.5622		82.4928	0.114397	1.50836	15.8844
P32119.5	PRDX2	8.61126e+07	3.99697e+06	2.26602e+06	1.95977e+07	2.41817e+08	2.4143e+07	1.23656e+06	3.76099e+07	79.3346	7.92077	0.405688	12.3389		76.9046	3.56958	2.02371	17.5021
O43175.4	PHGDH	1.1449e+08	8.13511e+06	5.00593e+06	8.51142e+06	3.21505e+08	4.91388e+07	2.73173e+06	1.63343e+07	82.4986	12.6091	0.700965	4.19139		84.0957	5.97543	3.67697	6.25185
P43487.1	RanBP1	6.99926e+07	100582	190674	1.97117e+06	1.9655e+08	607547	104051	3.78288e+06	97.7644	0.302196	0.0517551	1.88161		96.8688	0.139204	0.26389	2.72808
P00558.3	PGK1	5.48461e+07	180132	1.37325e+06	1.14197e+07	1.54016e+08	1.08805e+06	749384	2.19156e+07	86.6383	0.612061	0.421549	12.3281		80.871	0.265606	2.02487	16.8385
P16949.3	STMN1	5.67158e+07	57201	57949.7	1.47979e+06	1.59266e+08	345513	31623.1	2.83987e+06	98.0201	0.212645	0.0194624	1.74779		97.2648	0.098097	0.0993808	2.53777
P09936.2	UCHL1	5.54081e+07	0	69387.7	1.80288e+06	1.55594e+08	0	37864.9	3.45991e+06	97.8014	0	0.0238006	2.17478		96.7314	0	0.121137	3.14747
Q9Y617.2	PSAT	5.21585e+07	32323.2	254115	5.8534e+06	1.46469e+08	195243	138670	1.12333e+07	92.6807	0.123543	0.087746	7.10804		89.4682	0.0554444	0.435886	10.0404
P40925.4	MDHC	5.02014e+07	0	173698	5.07587e+06	1.40973e+08	0	94787.2	9.74109e+06	93.4779	0	0.0628525	6.45922		90.533	0	0.313247	9.15379
P62826.3	Ran	1.48366e+08	307674	1.45999e+07	4.53385e+07	4.16634e+08	1.85845e+06	7.96718e+06	8.70092e+07	81.1411	0.361941	1.55164	16.9454		71.1205	0.147486	6.9986	21.7334
P08670.4	Vimentin	1.36804e+07	1.2022e+08	1.07011e+07	2.85699e+07	3.84166e+07	7.26168e+08	5.83957e+06	5.48284e+07	4.65513	87.9934	0.707611	6.64384		7.89992	69.4226	6.17947	16.498
Q08378.2	GOGA3	0	428051	0	0	0	2.58557e+06	0	0	0	100	0	0		0	100	0	0
Q8TBA6.3	GOGA5	0	8.25142e+06	0	0	0	4.98413e+07	0	0	0	100	0	0		0	100	0	0
Q9HD26.1	GOPC	512535	3.91956e+06	59001	224435	1.43928e+06	2.36754e+07	32196.8	430713	5.6271	92.5631	0.125879	1.68395		10.8691	83.1202	1.25121	4.75949
Q8IWJ2.4	GCC2	0	1.80045e+06	0	0	0	1.08753e+07	0	0	0	100	0	0		0	100	0	0
Q14746.1	COG2	0	767371	0	0	0	4.63517e+06	0	0	0	100	0	0		0	100	0	0
O94905.1	ERLN2	345000	4.45328e+06	0	374098	968812	2.68993e+07	0	717931	3.38911	94.0994	0	2.51147		6.67004	86.0974	0	7.2326
P16615.1	AT2A2	557000	3.6278e+06	0	0	1.56414e+06	2.19131e+07	0	0	6.66236	93.3376	0	0		13.3101	86.6899	0	0
Q8N5K1.1	CISD2	296332	3.42929e+06	0	309508	832145	2.07141e+07	0	593977	3.75853	93.5587	0	2.6828		7.3438	84.9859	0	7.67032
Q8IXB1.2	DJC10	25903	1.14193e+06	0	161162	72739.5	6.89761e+06	0	309285	0.999219	94.7521	0	4.24864		1.94907	85.9243	0	12.1266
P06576.3	ATPB	2.11088e+06	7.5317e+07	1.60578e+07	544388	5.92766e+06	4.5494e+08	8.76272e+06	1.04474e+06	1.2594	96.6569	1.86174	0.221966		2.2449	80.0989	17.0773	0.578952
P10606.2	COX5B	729223	1.11603e+07	2.20176e+06	0	2.04777e+06	6.74117e+07	1.2015e+06	0	2.89802	95.4016	1.70037	0		5.17501	79.2	15.625	0
P42704.3	LPPRC	2.77826e+06	1.67701e+07	3.68595e+06	243340	7.80176e+06	1.01297e+08	2.01142e+06	466994	6.99227	90.7865	1.80272	0.418539		11.8336	71.4301	15.6998	1.03648
P40939.2	ECHA	974973	1.12956e+07	2.63366e+06	281028	2.73787e+06	6.8229e+07	1.43719e+06	539320	3.75342	93.5369	1.97028	0.739368		6.42053	74.3852	17.3436	1.85066
Q9UJZ1.1	STML2	329315	1.00201e+07	3.70015e+06	0	924767	6.0525e+07	2.01917e+06	0	1.45704	95.3616	3.18135	0		2.34395	71.3197	26.3363	0
P49792.2	RANBP2	1.54493e+06	789871	5.81748e+06	1.12018e+06	4.33841e+06	4.77109e+06	3.1746e+06	2.14973e+06	30.0572	33.0549	21.9942	14.8937		16.6615	8.51846	62.7393	12.0807
P35658.2	Nup214	62100	439046	5.12245e+06	548505	174386	2.65198e+06	2.79532e+06	1.05264e+06	2.61279	39.7341	41.8817	15.7714		1.00614	7.11339	82.9936	8.88684
Q99567.2	Nup88	58159.1	136708	4.1725e+06	365475	163319	825760	2.27693e+06	701384	4.11654	20.8137	57.3911	17.6787		1.22884	2.88849	88.1606	7.72211
Q53GS7.2	GLE1	940755	767022	3.06216e+06	348220	2.64178e+06	4.63307e+06	1.67102e+06	668270	27.4781	48.1901	17.3809	6.95091		18.3807	14.9863	59.8294	6.80363
Q9BTX1.2	NDC1	0	281433	9.05596e+06	0	0	1.69995e+06	4.94184e+06	0	0	25.5947	74.4053	0		0	3.01404	96.986	0
Q8TEM1.3	GP210	0	977998	1.9698e+07	2.70356e+06	0	5.90743e+06	1.07492e+07	5.1884e+06	0	27.0425	49.2066	23.751		0	4.18314	84.2531	11.5638
A8CG34.3	POM121C	13293	0	5.0771e+06	37181.8	37328.7	0	2.77058e+06	71355.6	1.29647	0	96.2253	2.47826		0.259245	0	99.0156	0.725134
P37198.3	Nup62	373041	708880	1.0408e+07	598313	1.04755e+06	4.28187e+06	5.67963e+06	1.14822e+06	8.61669	35.2206	46.718	9.44473		3.08599	5.86422	86.1002	4.94956
	Nup98	0	40561.3	1.1151e+07	222544	0	245003	6.08508e+06	427085	0	3.62583	90.0537	6.32047		0	0.355362	97.6949	1.94974
Q9BVL2.1	Nup58	99862.6	518413	8.66984e+06	176192	280429	3.13139e+06	4.73113e+06	338130	3.30653	36.922	55.7846	3.98687		1.05515	5.47756	91.6056	1.86164
Q7Z3B4.2	Nup54	246027	476689	1.26896e+07	433290	690881	2.87936e+06	6.92473e+06	831526	6.09969	18.7313	74.6307	9.84387		1.77693	3.44288	91.6508	3.12943
P78406.1	RAE1	44445.7	26124.2	6.93581e+06	0	124810	157799	3.78487e+06	0	3.06849	3.87952	93.052	0		0.634361	0.372863	98.9928	0
P12270.3	TPR	1.05973e+06	353392	4.6223e+06	5.5958e+06	2.97588e+06	2.1346e+06	2.52239e+06	1.07389e+07	16.1981	11.6189	13.7297	58.4533		9.11109	3.0383	39.7404	48.1102
P49790.2	Nup153	228752	27180.6	4.7525e+06	2.7533e+06	642369	164180	2.59344e+06	5.28386e+06	7.39728	1.89063	29.8651	60.847		2.94717	0.350187	61.2298	35.4728
Q9UKX7.2	Nup50	634440	0	5.25642e+06	5.72807e+06	1.7816e+06	0	2.86843e+06	1.09927e+07	11.3893	0	18.3371	70.2736		5.46041	0	45.2401	49.2995
Q8N1F7.2	Nup93	1.55653e+06	2.3748e+06	1.94024e+07	5.13094e+06	4.37097e+06	1.43446e+07	1.05879e+07	9.84679e+06	11.1646	36.6398	27.0443	25.1513		5.46829	8.34297	68.1631	18.0256
Q92621.3	Nup205	452049	703749	1.19528e+07	2.08102e+06	1.26942e+06	4.25088e+06	6.52265e+06	3.99369e+06	7.91576	26.5073	40.6734	24.9035		2.97604	4.63309	78.6906	13.7003
Q5SRE5.1	Nup188	631106	238983	4.43146e+06	487316	1.77224e+06	1.44354e+06	2.41825e+06	935208	26.9779	21.9742	36.8117	14.2362		10.9021	4.12832	76.5515	8.41816
O75694.1	Nup155	51204	568225	1.5076e+07	1.16518e+06	143788	3.43227e+06	8.22698e+06	2.23609e+06	1.0242	24.4479	58.6004	15.9275		0.30369	3.37013	89.4156	6.91063
Q8NFH5.1	Nup35	0	91485.7	1.12496e+07	125177	0	552604	6.13891e+06	240227	0	7.97208	88.5623	3.46561		0	0.797868	98.1104	1.0917
Q8WUM0.2	Nup133	512933	243323	8.01374e+06	1.44781e+06	1.44039e+06	1.46975e+06	4.3731e+06	2.77849e+06	14.3155	14.6073	43.4627	27.6145		5.01999	2.38136	78.4292	14.1695
Q12769.3	Nup160	156208	197110	6.44645e+06	1.30162e+06	438656	1.19061e+06	3.51783e+06	2.49794e+06	5.73778	15.5737	46.0146	32.674		1.92816	2.43304	79.5722	16.0666
	Nup96	33986.1	376821	7.36743e+06	1.69023e+06	95438.1	2.27612e+06	4.02041e+06	3.24373e+06	0.990465	23.6218	41.7241	33.6636		0.35894	3.97974	77.8101	17.8512
P57740.1	Nup107	721535	396959	1.16107e+07	2.20303e+06	2.02618e+06	2.39777e+06	6.33596e+06	4.22784e+06	13.5189	15.9982	42.2743	28.2086		4.83207	2.65841	77.756	14.7535
Q9BW27.1	Nup85	715034	90758.5	4.7435e+06	885347	2.00792e+06	548212	2.58853e+06	1.69907e+06	29.3396	8.01042	37.8233	24.8267		11.1123	1.41047	73.7182	13.7591
Q96EE3.3	SEH1	245549	0	4.91735e+06	1.23755e+06	689539	0	2.6834e+06	2.37498e+06	11.9963	0	46.6847	41.319		3.83644	0	76.8282	19.3353
P55735.3	SEC13	1.70547e+06	317024	2.6625e+06	536482	4.7892e+06	1.91493e+06	1.45293e+06	1.02956e+06	52.1324	20.8448	15.8157	11.2072		32.6625	6.07155	50.9914	10.2745
Q8NFH4.1	Nup37	590756	0	3.80407e+06	292978	1.65893e+06	0	2.07588e+06	562254	38.6061	0	48.3093	13.0846		12.602	0	81.1483	6.24979
Q8NFH3.1	Nup43	2.18453e+06	28860.4	6.50194e+06	1.27791e+06	6.13449e+06	174326	3.54811e+06	2.45244e+06	49.8359	1.41621	28.8245	19.9234		21.8601	0.288799	65.0634	12.7878
Q9NRG9.1	AAAS	42727.3	258105	9.4889e+06	68644.8	119985	1.55904e+06	5.17809e+06	131736	1.7168	22.3075	74.0907	1.88495		0.433411	2.61813	96.2522	0.69631
Q8WYP5.3	ELYS	0	4498.92	2.61262e+06	1.07293e+06	0	27175	1.42571e+06	2.05906e+06	0	0.773787	40.5959	58.6303		0	0.12192	70.8017	29.0763
P20700.2	LAMIN B1	802028	3.26298e+06	1.43194e+08	3.12554e+07	2.25221e+06	1.97095e+07	7.81409e+07	5.99823e+07	1.40689	12.3119	48.8122	37.469		0.449279	1.82785	80.2142	17.5086
Q03252.4	LAMIN B2	0	1.71226e+06	7.03319e+07	1.76924e+07	0	1.03426e+07	3.83801e+07	3.39535e+07	0	12.5098	46.4222	41.068		0	1.90809	78.376	19.7159
P02545.1	LAMIN A/C	56858.1	1.36996e+06	3.43487e+07	1.77778e+07	159666	8.27502e+06	1.87441e+07	3.41174e+07	0.260483	13.5001	30.5796	55.6599		0.106171	2.55812	64.1393	33.1964
P62805.2	Histone H4	4.14789e+07	7.57441e+07	7.21909e+08	2.58438e+09	1.16479e+08	4.5752e+08	3.93946e+08	4.95968e+09	1.96502	7.71843	6.64593	83.6706		1.21159	2.21247	21.0868	75.4891
P68431.2	Histone H3.1	3.21249e+07	2.86756e+07	4.41709e+08	2.0109e+09	9.02115e+07	1.7321e+08	2.41041e+08	3.85911e+09	2.06738	3.96945	5.52393	88.4392		1.27814	1.1409	17.5741	80.0068
O60814.3;P57053.2;P58876.2;P62807.4;Q5QNW6.3;Q93079.3;Q99877.3;Q99879.3	Histone H2B	2.97513e+07	3252.3	5.98548e+08	1.74168e+09	8.35462e+07	19645	3.26627e+08	3.34246e+09	2.22632	0.000523496	8.70391	89.0692		1.25534	0.000137229	25.2554	73.4892
O75367.4	Histone H2A.Y	346882	535289	1.3833e+07	7.85836e+07	974096	3.23332e+06	7.54864e+06	1.5081e+08	0.599201	1.98893	4.64344	92.7684		0.371797	0.573736	14.8265	84.228
P0C0S5.2;Q71UI9.3	Histone H2A.Z	2.35974e+06	3.02795e+06	1.1954e+07	7.24833e+07	6.6265e+06	1.82898e+07	6.52332e+06	1.39103e+08	3.88555	10.7245	3.82505	81.5649		2.62704	3.37095	13.3082	80.6939
P04908.2;Q7L7L0.3;Q93077.3	Histone H2A3	2.50345e+07	0	3.41042e+08	1.16626e+09	7.03005e+07	0	1.86107e+08	2.23818e+09	2.81812	0	7.46043	89.7214		1.63374	0	22.2563	76.11
