# Supplementary material for: A general method for quantitative fractionation of mammalian cells
Source: J Cell Biol. 2023 Mar 15;222(6):e202209062. doi: 10.1083/jcb.202209062 (PMC10040634; doi:10.1083/jcb.202209062)
Supplement: Table S2 — lists the proteins and their abundance in Fig. S4 A. [file JCB_202209062_TableS2.xlsx]

## Sheet: Supp Table2 Transport factors 
						normalized to cell equivalent									Percentage abundance w/o normalization
PG.ProteinAccessions		Cytoplasm	Mem	NE	NP	Cytoplasm	Mem	NE	NP	% Prot Cyt	% Prot Mem	% Prot NE	% Prot NP		% Prot Cyt	% Prot Mem	% Prot NE	% Prot NP
Q14974.2	KPNB1	3.27599e+07	1.28183e+06	1.24961e+07	7.57797e+06	9.19948e+07	7.74265e+06	6.8191e+06	1.45429e+07	75.9663	6.44277	5.3316	12.8293		60.5367	2.36867	23.0913	14.0033
Q92973	KPNB2	6.48254e+06	434196	284420	175577	1.82039e+07	2.62269e+06	155208	336950	85.3892	13.9125	0.815464	1.80224		87.8782	5.88602	3.85563	2.38015
P52292	KPNA2	1.4929e+07	2.13976e+06	3.27257e+06	1.5044e+07	4.19229e+07	1.29249e+07	1.78584e+06	2.88709e+07	49.0301	17.3802	1.7603	39.7782		42.1899	6.04704	9.24837	42.5147
O60684.1	KPNA6	6.27156e+06	38451.3	8.56704e+06	2.0755e+07	1.76115e+07	232259	4.67503e+06	3.9831e+07	28.2463	0.347731	4.58568	64.122		17.6009	0.107912	24.043	58.2482
Q8TEX9.2	IPO4	1.82079e+06	387859	80371.2	1.54695e+06	5.11304e+06	2.3428e+06	43858.6	2.96875e+06	48.8424	28.6774	0.395322	36.5353		47.4662	10.1111	2.0952	40.3275
O00410.4	IPO5	4.54333e+06	1.17942e+06	567717	88720.8	1.27584e+07	7.12411e+06	309803	170264	62.656	52.5834	2.31047	1.28613		71.2211	18.4886	8.89952	1.39078
O95373.1	IPO7	9.12352e+06	153381	599516	279233	2.56202e+07	926473	327156	535875	93.4713	3.45565	1.21083	2.02344		89.8369	1.5103	5.90327	2.74953
O15397.2	IPO8	2.42264e+06	50873.5	83730.7	0	6.80312e+06	307293	45691.8	0	95.0674	4.45707	0.66715	0		94.7363	1.98939	3.27426	0
Q96P70.3	IPO9	6.08873e+06	273511	158372	0	1.70981e+07	1.6521e+06	86423.8	0	90.7705	9.56576	0.502917	0		93.3767	4.19455	2.42879	0
Q9UI26.1	IPO11	2.50343e+06	0	0	0	7.03001e+06	0	0	0	100	0	0	0		100	0	0	0
O94829.3	IPO13	252559	0	0	0	709224	0	0	0	100	0	0	0		100	0	0	0
O00629.1	IMA3	1.24321e+06	56436.6	586859	586642	3.49111e+06	340896	320249	1.12583e+06	66.1436	6.48408	5.28201	22.8027		50.2683	2.28198	23.7292	23.7205
O00505.2	IMA4	4.15965e+06	540134	974206	2.86197e+06	1.16809e+07	3.26259e+06	531624	5.49241e+06	55.7096	17.8903	2.29174	31.0217		48.7309	6.32774	11.413	33.5284
P52294.3	IMA5	1.58851e+06	206927	1.91274e+06	473613	4.46076e+06	1.24991e+06	1.04378e+06	908911	58.2089	16.761	14.2547	14.1718		37.9863	4.94829	45.7398	11.3256
O15131.2	IMA6	1.54426e+06	0	2.16886e+06	855873	4.33653e+06	0	1.18355e+06	1.64251e+06	60.5442	0	13.4416	22.9316		33.7988	0	47.4691	18.7322
Q92973.2	TNPO1	6.48254e+06	434196	284420	175577	1.82039e+07	2.62269e+06	155208	336950	85.3892	13.9125	0.815464	1.80224		87.8782	5.88602	3.85563	2.38015
Q9Y5L0.3	TNPO3	2.30984e+06	484181	104209	380024	6.48638e+06	2.92461e+06	56866.8	729305	63.6097	39.9024	0.710669	10.0281		70.4595	14.7695	3.17879	11.5923
O14980.1	XPO1	9.78033e+06	1.82985e+06	4.58512e+06	6.84368e+06	2.74646e+07	1.10529e+07	2.5021e+06	1.31337e+07	50.7164	24.2375	4.44943	30.4723		42.4512	7.94241	19.9016	29.7048
P55060.3	XPO2	2.02007e+07	2.68151e+06	1.75331e+06	1.27446e+06	5.67267e+07	1.61972e+07	956782	2.44582e+06	74.3211	26.5154	1.52901	4.0676		77.9649	10.3493	6.76693	4.9188
Q9C0E2.2	XPO4	443739	0	0	0	1.24609e+06	0	0	0	100	0	0	0		100	0	0	0
Q9HAV4.1	XPO5	2.68914e+06	52166.3	1.03505e+06	1.24982e+06	7.5515e+06	315102	564826	2.39853e+06	69.7279	2.84396	4.37396	22.8107		53.5027	1.03789	20.5932	24.8663
Q96QU8.1	XPO6	583170	0	739733	456539	1.63763e+06	0	403672	876144	56.1323	0	10.6409	30.0306		32.7726	0	41.5711	25.6563
Q9UIA9.3	XPO7	1.73305e+06	0	124863	219518	4.86665e+06	0	68137.6	421277	90.8624	0	1.17939	7.86528		83.4227	0	6.01046	10.5668
O43592.2	XPOT	1.14765e+07	14244.2	0	0	3.22276e+07	86039.9	0	0	99.7337	0.266976	0	0		99.876	0.123963	0	0
Q9UBU9.1	NXF1	69113	537028	1.95459e+06	2.2215e+06	194080	3.24383e+06	1.06662e+06	4.26329e+06	2.21355	49.219	10.898	77.1777		1.4452	11.2296	40.8719	46.4532
Q9GZY0.1	NXF2	0	0	18716.7	20675.2	0	0	10213.7	39677.8	0	0	11.4032	79.5281		0	0	47.5141	52.4859
P62826.3	Ran	1.48366e+08	307674	1.45999e+07	4.53385e+07	4.16634e+08	1.85845e+06	7.96718e+06	8.70092e+07	81.1411	0.361941	1.55164	16.9454		71.1205	0.147486	6.9986	21.7334
