# Supplementary material for: A general method for quantitative fractionation of mammalian cells
Source: J Cell Biol. 2023 Mar 15;222(6):e202209062. doi: 10.1083/jcb.202209062 (PMC10040634; doi:10.1083/jcb.202209062)
Supplement: Table S3 — lists the proteins and their abundance in Fig. S4 B. [file JCB_202209062_TableS3.xlsx]

## Sheet: Supp Table 3Membrane markers 
						normalized to cell equivalent									Percentage abundance w/o normalization
PG.ProteinAccessions		Cytoplasm	Mem	NE	NP	Cytoplasm	Mem	NE	NP	% Prot Cyt	% Prot Mem	% Prot NE	% Prot NP		% Prot Cyt	% Prot Mem	% Prot NE	% Prot NP
P08670.4	Vimentin	1.36804e+07	1.2022e+08	1.07011e+07	2.85699e+07	3.84166e+07	7.26168e+08	5.83957e+06	5.48284e+07	4.65513	87.9934	0.707611	6.64384		7.89992	69.4226	6.17947	16.498
Q08378.2	GOGA3_HUMAN	0	428051	0	0	0	2.58557e+06	0	0	0	100	0	0		0	100	0	0
Q8TBA6.3	GOGA5_HUMAN	0	8.25142e+06	0	0	0	4.98413e+07	0	0	0	100	0	0		0	100	0	0
Q10567.2	AP1B1_HUMAN	2.59471e+06	5.15902e+06	137609	485122	7.28634e+06	3.11622e+07	75093.1	930998	18.4676	78.9824	0.190328	2.35967		30.9762	61.5895	1.6428	5.79149
Q9HD26.1	GOPC_HUMAN	512535	3.91956e+06	59001	224435	1.43928e+06	2.36754e+07	32196.8	430713	5.6271	92.5631	0.125879	1.68395		10.8691	83.1202	1.25121	4.75949
Q8IWJ2.4	GCC2_HUMAN	0	1.80045e+06	0	0	0	1.08753e+07	0	0	0	100	0	0		0	100	0	0
O14653.2	GOSR2_HUMAN	0	1.15892e+06	0	0	0	7.00028e+06	0	0	0	100	0	0		0	100	0	0
Q14746.1	COG2	0	767371	0	0	0	4.63517e+06	0	0	0	100	0	0		0	100	0	0
P11021.2	BIP_HUMAN	1.83797e+07	2.74894e+07	2.67819e+07	9.18673e+06	5.16129e+07	1.66045e+08	1.46149e+07	1.76303e+07	20.6532	66.4438	5.84821	7.05484		22.4587	33.5902	32.7256	11.2256
P27797.1	CALR_HUMAN	1.3427e+07	2.13993e+07	1.01509e+07	2.28765e+06	3.77049e+07	1.29259e+08	5.53935e+06	4.39023e+06	21.315	73.0717	3.13146	2.48185		28.4079	45.2754	21.4766	4.84007
P07237.3	PDAI1	1.33147e+07	1.21229e+07	7.09526e+06	2.90849e+06	3.73896e+07	7.32266e+07	3.87188e+06	5.58169e+06	31.1399	60.9867	3.22469	4.6487		37.5682	34.2056	20.0197	8.20649
P30101.4	PDIA3_HUMAN	7.25817e+06	1.85163e+07	1.61729e+07	1.13793e+07	2.0382e+07	1.11844e+08	8.82557e+06	2.1838e+07	12.5128	68.6625	5.41812	13.4066		13.6108	34.7224	30.328	21.3388
P13667.2	PDIA4	9310000	1.29446e+07	6.83962e+06	3.28528e+06	2.61439e+07	7.81898e+07	3.73238e+06	6.30478e+06	22.8589	68.3652	3.2634	5.51257		28.7527	39.9778	21.1233	10.1462
Q15084.1	PDIA6	6.05346e+06	8.10976e+06	0	0	1.6999e+07	4.89856e+07	0	0	25.7621	74.2379	0	0		42.7407	57.2593	0	0
Q8NBS9.2	TXND5_HUMAN	4.40687e+06	5.9672e+06	3.85467e+06	1.5182e+06	1.23752e+07	3.60439e+07	2.10349e+06	2.91357e+06	23.1588	67.4523	3.93646	5.45243		27.9856	37.8944	24.4788	9.64121
O94905.1	ERLN2_HUMAN	345000	4.45328e+06	0	374098	968812	2.68993e+07	0	717931	3.38911	94.0994	0	2.51147		6.67004	86.0974	0	7.2326
Q9BS26.1	ERP44_HUMAN	1.86909e+06	4.21343e+06	0	332134	5.24867e+06	2.54505e+07	0	637398	16.7493	81.2166	0	2.03404		29.1378	65.6845	0	5.17773
P16615.1	AT2A2_HUMAN	557000	3.6278e+06	0	0	1.56414e+06	2.19131e+07	0	0	6.66236	93.3376	0	0		13.3101	86.6899	0	0
Q8N5K1.1	CISD2_HUMAN	296332	3.42929e+06	0	309508	832145	2.07141e+07	0	593977	3.75853	93.5587	0	2.6828		7.3438	84.9859	0	7.67032
Q13217.1	DNJC3_HUMAN	0	1.44463e+06	763505	0	0	8.72603e+06	416645	0	0	95.4429	4.55714	0		0	65.4231	34.5769	0
Q8IXB1.2	DJC10_HUMAN	25903	1.14193e+06	0	161162	72739.5	6.89761e+06	0	309285	0.999219	94.7521	0	4.24864		1.94907	85.9243	0	12.1266
P49411.2	EFTU_HUMAN	1.27309e+07	1.62133e+07	8.38378e+06	171736	3.57504e+07	9.79337e+07	4.57503e+06	329578	25.796	70.665	3.30116	0.23781		33.9494	43.2358	22.3569	0.457965
O75390.2	CISY_HUMAN	7.95627e+06	1.47185e+07	8.03693e+06	1.71838e+06	2.23424e+07	8.89048e+07	4.38575e+06	3.29774e+06	18.7861	74.7535	3.68765	2.77283		24.5336	45.3854	24.7823	5.29872
P25705.1	ATPA_HUMAN	4460000	8.17348e+07	3.68109e+07	1.03075e+06	12524349	4.93705e+08	2.00877e+07	1.97811e+06	2.37071	93.4525	3.80237	0.374433		3.59571	65.8958	29.6775	0.831006
P06576.3	ATPB	2.11088e+06	7.5317e+07	1.60578e+07	544388	5.92766e+06	4.5494e+08	8.76272e+06	1.04474e+06	1.2594	96.6569	1.86174	0.221966		2.2449	80.0989	17.0773	0.578952
P38646.2	GRP75_HUMAN	1.23713e+07	4.23905e+07	1.36843e+07	0	3.47405e+07	2.56053e+08	7.4675e+06	0	11.6477	85.8486	2.50368	0		18.0745	61.9327	19.9928	0
P34897.3	GLYM_HUMAN	1.32777e+07	2.06423e+07	8.49808e+06	395353	3.72858e+07	1.24686e+08	4.6374e+06	758721	22.2777	74.4982	2.77078	0.453324		31.0129	48.2145	19.8491	0.923431
Q12931.3	TRAP1_HUMAN	8.99247e+06	1.93154e+07	8.25694e+06	169834	2.52522e+07	1.16671e+08	4.50581e+06	325928	17.207	79.5006	3.07029	0.222089		24.4795	52.5809	22.4773	0.462325
P13073.1	COX41_HUMAN	1.26134e+06	1.16846e+07	6.73566e+06	0	3.54204e+06	7.05789e+07	3.67565e+06	0	4.55295	90.7224	4.72469	0		6.40874	59.3682	34.2231	0
P20674.2	COX5A_HUMAN	494302	6.34179e+06	3.47275e+06	163140	1.38807e+06	3.83065e+07	1.89508e+06	313081	3.31261	91.4177	4.52256	0.747161		4.72023	60.5596	33.1623	1.55787
P10606.2	COX5B_HUMAN	729223	1.11603e+07	2.20176e+06	0	2.04777e+06	6.74117e+07	1.2015e+06	0	2.89802	95.4016	1.70037	0		5.17501	79.2	15.625	0
P21796.2	VDAC1_HUMAN	1.51891e+06	1.16173e+07	1.08399e+07	232821	4.26534e+06	7.01722e+07	5.91536e+06	446807	5.2789	86.8471	7.32101	0.552981		6.27418	47.9875	44.7766	0.961715
P45880.2	VDAC2_HUMAN	3.81575e+06	1.08689e+07	1.68935e+07	494880	1.07152e+07	6.5652e+07	9.21877e+06	949725	12.3824	75.867	10.6531	1.09749		11.8971	33.8881	52.6719	1.54298
P24539.2	AT5F1_HUMAN	390790	1.06049e+07	6.53315e+06	0	1.0974e+06	6.40571e+07	3.56514e+06	0	1.59692	93.2151	5.18795	0		2.22941	60.4997	37.2709	0
P30048.3	PRDX3_HUMAN	6.26351e+06	1.89803e+07	8.20366e+06	2.29364e+06	1.75889e+07	1.14647e+08	4.47673e+06	4.40172e+06	12.4643	81.2441	3.17242	3.11925		17.5247	53.1049	22.953	6.41737
P42704.3	LPPRC_HUMAN	2.77826e+06	1.67701e+07	3.68595e+06	243340	7.80176e+06	1.01297e+08	2.01142e+06	466994	6.99227	90.7865	1.80272	0.418539		11.8336	71.4301	15.6998	1.03648
O95831.1	AIFM1_HUMAN	1.74837e+06	1.42093e+07	5.62022e+06	66164.8	4.90968e+06	8.5829e+07	3.06695e+06	126977	5.22681	91.373	3.26506	0.135179		8.07781	65.6499	25.9666	0.305695
Q16891.1	MIC60_HUMAN	728659	14400000	5.57307e+06	0	2.04618e+06	86980752	3.04122e+06	0	2.22247	94.4743	3.30323	0		3.5198	69.5594	26.9208	0
P40939.2	ECHA_HUMAN	974973	1.12956e+07	2.63366e+06	281028	2.73787e+06	6.8229e+07	1.43719e+06	539320	3.75342	93.5369	1.97028	0.739368		6.42053	74.3852	17.3436	1.85066
P48047.1	ATPO_HUMAN	473845	1.18969e+07	6.42798e+06	0	1.33063e+06	7.18615e+07	3.50775e+06	0	1.73485	93.6918	4.57334	0		2.52062	63.2858	34.1936	0
P00367.2	DHE3_HUMAN	1.02639e+06	1.05558e+07	3.94923e+06	827263	2.88226e+06	6.37608e+07	2.15509e+06	1.5876e+06	4.09495	90.5876	3.06183	2.25557		6.27428	64.5273	24.1414	5.05701
Q9UJZ1.1	STML2_HUMAN	329315	1.00201e+07	3.70015e+06	0	924767	6.0525e+07	2.01917e+06	0	1.45704	95.3616	3.18135	0		2.34395	71.3197	26.3363	0
O94826.1	TOM70_HUMAN	444860	7580000	3.14731e+06	0	1.24923e+06	4.57857e+07	1.71749e+06	0	2.5624	93.9147	3.52287	0		3.98186	67.8472	28.171	0
